# Supplementary material for: Proteogenomic Characterization of Pseudomonas veronii SM-20 Growing on Phenanthrene as Only Carbon and Energy Source
Source: Microorganisms. 2024 Apr 8;12(4):753. doi: 10.3390/microorganisms12040753 (PMC11052242; doi:10.3390/microorganisms12040753)
Supplement: Supplementary file 1 [file microorganisms-12-00753-s001.zip]

Archive with 3 entries (3 files):
- Supplementary Files_Chapter S3.zip
- Supplementary Materials_Chapter S1.pdf
- Supplementary Materials_Chapter S2.pdf
